# Supplementary material for: Biomimetic Cascade Polymer Nanoreactors for Starvation and Photodynamic Cancer Therapy
Source: Molecules. 2021 Sep 16;26(18):5609. doi: 10.3390/molecules26185609 (PMC8470963; doi:10.3390/molecules26185609)
Supplement: Supplementary file 1 [file molecules-26-05609-s001.zip]

Archive with 1 entries (1 files):
- molecules-1378148-supplementary.pdf
